# Supplementary material for: Identification and Functional Analysis of a Lysozyme Gene from Coridius chinensis (Hemiptera: Dinidoridae)
Source: Biology (Basel). 2021 Apr 14;10(4):330. doi: 10.3390/biology10040330 (PMC8071013; doi:10.3390/biology10040330)
Supplement: Supplementary file 1 [file biology-10-00330-s001.zip]

Archive with 1 entries (1 files):
- biology-1167104-supplementary.pdf
